# Supplementary material for: Gut Bacterial Diversity in Different Life Cycle Stages of Adelphocoris suturalis (Hemiptera: Miridae)
Source: Front Microbiol. 2021 Jun 2;12:670383. doi: 10.3389/fmicb.2021.670383 (PMC8208491; doi:10.3389/fmicb.2021.670383)
Supplement: Supplementary Table 1 — Relative abundance of bacteria communities at the genus level in different group (Top 15). [file Data_Sheet_1.ZIP]

Archive with 3 entries (2 files):
- Supplementary Material/Supplementary Figure 1 Alpha diversity dilution curve.docx
- Supplementary Material/Supplementary Table 1 Relative abundance of bacteria communities at the phylum level in different group.docx
- Supplementary Material/
